# Supplementary material for: Effects of Psychological Distress and Coping Resources on Internet Gaming Disorder: Comparison between Chinese and Japanese University Students
Source: Int J Environ Res Public Health. 2022 Mar 3;19(5):2951. doi: 10.3390/ijerph19052951 (PMC8910164; doi:10.3390/ijerph19052951)
Supplement: Supplementary file 1 [file ijerph-19-02951-s001.zip]

Archive with 1 entries (1 files):
- ijerph-1589395-supplementary.pdf
